# Supplementary material for: Improving the Robustness of Engineered Bacteria to Nutrient Stress Using Programmed Proteolysis
Source: ACS Synth Biol. 2022 Feb 17;11(3):1049–59. doi: 10.1021/acssynbio.1c00490 (PMC9097571; doi:10.1021/acssynbio.1c00490)
Supplement: Supplementary file 2 — sb1c00490_si_002.zip [file sb1c00490_si_002.zip]

Archive with 2 entries (2 files):
- recycling_model.py
- __MACOSX/._recycling_model.py
