# Supplementary material for: Improving the Robustness of Engineered Bacteria to Nutrient Stress Using Programmed Proteolysis
Source: ACS Synth Biol. 2022 Feb 17;11(3):1049–59. doi: 10.1021/acssynbio.1c00490 (PMC9097571; doi:10.1021/acssynbio.1c00490)
Supplement: Supplementary file 2 — sb1c00490_si_002.zip [file sb1c00490_si_002.zip › recycling_model.py]

#!/usr/bin/env python
"""
Amino acid recycling model
==========================
    ODE model of an resource recycling system and ability to buffer
    environmental fluctuations.
"""

import numpy as np
import matplotlib
import matplotlib.gridspec as gridspec
import matplotlib.pyplot as plt
from scipy.integrate import odeint
import math

###############################################################################
# MODEL PARAMETERS (all rates are per min)
###############################################################################

# Dictionary of all the parameters
params_dict = {}
params_dict['r_i'] = 0.05
params_dict['r_e'] = 0.005
params_dict['r_f'] = 0.005
params_dict['r_r'] = 0.1
params_dict['N_e_fn'] = lambda t : 0.0
params_dict['mu_fn'] = lambda P_e : 0.0

period = 200

OUTPUT_PREFIX = ''

###############################################################################
# MODEL DEFINITION
###############################################################################

def recycle_model (y, t, params):
	"""ODE recycle model.
	"""
	# Set interal variables and functions (use readable names)
	r_i = params[0]
	r_e = params[1]
	r_f = params[2]
	r_r = params[3]

	N_e_fn = params[4]
	mu_fn = params[5]

	# Set internal states to named variables
	N_c = y[0]
	P_e = y[1]
	P_f = y[2]
	N_e = N_e_fn(t)
	mu = mu_fn(P_e)

	# Calcualte the derivative of the states
	dN_c = (r_i * N_e) + (P_f * r_r) - (N_c * (r_f + r_e + mu))
	dP_e = (r_e * N_c) - (P_e * mu)
	dP_f = (r_f * N_c) - (P_f * (r_r + mu))

	# Return the new states
	return [dN_c, dP_e, dP_f]

def recycle_model_induce (y, t, params):
	"""ODE recycle model.
	"""
	# Set interal variables and functions (use readable names)
	r_i = params[0]
	r_e = params[1]
	r_f = params[2]
	r_r = params[3]

	N_e_fn = params[4]
	mu_fn = params[5]
	r_r_fn = params[6]

	# Update if recycling present
	r_r = r_r * r_r_fn(t)

	# Set internal states to named variables
	N_c = y[0]
	P_e = y[1]
	P_f = y[2]
	N_e = N_e_fn(t)
	mu = mu_fn(P_e)

	# Calcualte the derivative of the states
	dN_c = (r_i * N_e) + (P_f * r_r) - (N_c * (r_f + r_e + mu))
	dP_e = (r_e * N_c) - (P_e * mu)
	dP_f = (r_f * N_c) - (P_f * (r_r + mu))

	# Return the new states
	return [dN_c, dP_e, dP_f]

def make_recycle_model_params (params):
	param_list = []
	param_list.append(params['r_i'])
	param_list.append(params['r_e'])
	param_list.append(params['r_f'])
	param_list.append(params['r_r'])
	param_list.append(params['N_e_fn'])
	param_list.append(params['mu_fn'])
	return param_list

def make_recycle_model_params_induce (params):
	param_list = []
	param_list.append(params['r_i'])
	param_list.append(params['r_e'])
	param_list.append(params['r_f'])
	param_list.append(params['r_r'])
	param_list.append(params['N_e_fn'])
	param_list.append(params['mu_fn'])
	param_list.append(params['r_r_fn'])
	return param_list

###############################################################################
# MODEL SIMULATION
###############################################################################

def run_recycle_sim (N_e_fn, mu_fn, t_output, y0):
	params_dict['N_e_fn'] = N_e_fn
	params_dict['mu_fn'] = mu_fn
	# Create an array to hold the parameters
	params = make_recycle_model_params(params_dict)
	# Copy the parameters for each run
	new_params = list(params)
	y0_copy = list(y0)
	y_out = odeint(recycle_model, y0_copy, t_output, args=(new_params,))
	return y_out

def run_recycle_sim_induce (N_e_fn, mu_fn, r_r_fn, t_output, y0):
	params_dict['N_e_fn'] = N_e_fn
	params_dict['mu_fn'] = mu_fn
	params_dict['r_r_fn'] = r_r_fn
	# Create an array to hold the parameters
	params = make_recycle_model_params_induce(params_dict)
	# Copy the parameters for each run
	new_params = list(params)
	y0_copy = list(y0)
	y_out = odeint(recycle_model_induce, y0_copy, t_output, args=(new_params,))
	return y_out

def input_constant_N_e_rich (t):
	return 1.0

def input_varying_N_e_drop (t):
	if t < 500.0:
		return 1.0
	else:
		return 0.0

def input_varying_N_e_oscilate (t):
	if t < 500.0:
		return 1.0
	else:
		return 0.5*math.cos( ((3.0*math.pi)/500.0) * t ) + 0.5

def input_mu (P_e):
	return 0.1*P_e

def input_varying_N_e_periodic (t):
	if t < 500.0:
		return 1.0
	else:
		cur_t = int(t - 500)
		return float(int(cur_t/period) % 2)

def input_r_r_periodic (t):
	if t < 500.0:
		return 0.0
	else:
		cur_t = int(t - 500) + period
		return float(int(cur_t/period) % 2)


t_output = np.arange(0.0, 1500.0, 1.0)
t_output_short = np.arange(0.0, 550.0, 1.0)
y0 = [0.0, 0.0, 0.0]

params_dict['r_i'] = 0.015
params_dict['r_e'] = 0.02
params_dict['r_f'] = 0.0
params_dict['r_r'] = 0.0
y_out_wt = run_recycle_sim(input_constant_N_e_rich, input_mu, t_output, y0)
y_out_wt_drop = run_recycle_sim(input_varying_N_e_drop, input_mu, t_output, y0)
y_out_wt_osc = run_recycle_sim(input_varying_N_e_oscilate, input_mu, t_output, y0)

params_dict['r_f'] = 0.2
params_dict['r_r'] = 0.01
y_out_pool = run_recycle_sim(input_constant_N_e_rich, input_mu, t_output, y0)
y_out_pool_drop = run_recycle_sim(input_varying_N_e_drop, input_mu, t_output, y0)
y_out_pool_osc = run_recycle_sim(input_varying_N_e_oscilate, input_mu, t_output, y0)

params_dict['r_i'] = 0.015
params_dict['r_e'] = 0.02
params_dict['r_f'] = 0.2
params_dict['r_r'] = 0.0
y_out_pro_no_recyc = run_recycle_sim(input_constant_N_e_rich, input_mu, t_output_short, y0)
params_dict['r_r'] = 0.01
y_out_pro_recyc = run_recycle_sim(input_constant_N_e_rich, input_mu, t_output_short, y0)

def output_fn (P_e, P_f):
	return input_mu(P_e)

# Calculate normal growth rates
gr_norm_wt = output_fn(np.array(y_out_wt[:, 1]), np.array(y_out_wt[:, 2]))[-1]
gr_norm_pool = output_fn(np.array(y_out_pool[:, 1]), np.array(y_out_pool[:, 2]))[-1]
gr_norm_pro_no_recyc = output_fn(np.array(y_out_pro_no_recyc[:, 1]), np.array(y_out_pro_no_recyc[:, 2]))[-1]

# Format the plots
# Axes titles
matplotlib.rcParams['axes.labelsize'] = 8
# Numbers on each axis
matplotlib.rcParams['ytick.labelsize'] = 8
matplotlib.rcParams['xtick.labelsize'] = 8
# Space between axis and number
matplotlib.rcParams['ytick.major.pad'] = 0.8
matplotlib.rcParams['ytick.minor.pad'] = 0.8
matplotlib.rcParams['xtick.major.pad'] = 1.5
matplotlib.rcParams['xtick.minor.pad'] = 1.5
matplotlib.rcParams['ytick.direction'] = 'out'
matplotlib.rcParams['xtick.direction'] = 'out'
# Make text editable
matplotlib.rcParams['pdf.fonttype'] = 42 

###############################################################################
# PLOT RESULTS – GROWTH RATES
###############################################################################

fig = plt.figure(figsize=(1.8,1.4))
gs = gridspec.GridSpec(1, 1)
ax = plt.subplot(gs[0])
ax.plot(t_output[0:], output_fn(np.array(y_out_wt[:, 1]), np.array(y_out_wt[:, 2])), linestyle="--", color=(0.0,0.0,0.0), lw=0.8, zorder=-2)
ax.plot(t_output[0:], output_fn(np.array(y_out_pool[:, 1]), np.array(y_out_pool[:, 2])), linestyle="-", color=(1.0,0.0,0.0), lw=0.8, zorder=-3)
ax.set_ylim([0.0, 0.05])
ax.set_xlim([min(t_output[0:]), max(t_output)])
ax.spines['top'].set_visible(False)
ax.spines['right'].set_visible(False)
plt.subplots_adjust(hspace=.0 , wspace=.00, left=0.2, right=.94, top=.95, bottom=.12)
fig.savefig(OUTPUT_PREFIX+'growth_rates.pdf', transparent=True)
plt.close('all')

###############################################################################
# PLOT RESULTS – REL GROWTH AFTER DROP
###############################################################################

fig = plt.figure(figsize=(2.8,1.4))
gs = gridspec.GridSpec(1, 1)
ax = plt.subplot(gs[0])
ax.plot(t_output[250:], (output_fn(np.array(y_out_wt_drop[:, 1]), np.array(y_out_wt_drop[:, 2]))/gr_norm_wt)[250:], linestyle="--", color=(0.0,0.0,0.0), lw=0.8, zorder=-2)
ax.plot(t_output[250:], (output_fn(np.array(y_out_pool_drop[:, 1]), np.array(y_out_pool_drop[:, 2]))/gr_norm_pool)[250:], linestyle="-", color=(1.0,0.0,0.0), lw=0.8, zorder=-3)
plt.axvspan(250, 500, color=(0.85,0.85,0.85), lw=0, zorder=-100)
ax.set_ylim([0.0, 1.05])
ax.set_xlim([250.0, max(t_output)+30])
ax.spines['top'].set_visible(False)
ax.spines['right'].set_visible(False)
plt.subplots_adjust(hspace=.0 , wspace=.00, left=0.2, right=.94, top=.95, bottom=.12)
fig.savefig(OUTPUT_PREFIX+'rel_growth_rates_drop.pdf', transparent=True)
plt.close('all')

###############################################################################
# PLOT RESULTS – REL GROWTH AFTER OSCILATE
###############################################################################

fig = plt.figure(figsize=(2.8,1.4))
gs = gridspec.GridSpec(1, 1)
ax = plt.subplot(gs[0])
ax.plot(t_output[250:], (output_fn(np.array(y_out_wt_osc[:, 1]), np.array(y_out_wt_osc[:, 2]))/gr_norm_wt)[250:], linestyle="--", color=(0.0,0.0,0.0), lw=0.8, zorder=-2)
ax.plot(t_output[250:], (output_fn(np.array(y_out_pool_osc[:, 1]), np.array(y_out_pool_osc[:, 2]))/gr_norm_pool)[250:], linestyle="-", color=(1.0,0.0,0.0), lw=0.8, zorder=-3)
plt.axvspan(250, 500, color=(0.85,0.85,0.85), lw=0, zorder=-100)
ax.set_ylim([0.0, 1.05])
ax.set_xlim([250.0, max(t_output)+30])
ax.set_yticklabels([])
ax.spines['top'].set_visible(False)
ax.spines['right'].set_visible(False)
plt.subplots_adjust(hspace=.0 , wspace=.00, left=0.2, right=.94, top=.95, bottom=.12)
fig.savefig(OUTPUT_PREFIX+'rel_growth_rates_osc.pdf', transparent=True)
plt.close('all')

###############################################################################
# PLOT RESULTS – RECYCLING vs NO RECYCLING
###############################################################################

fig = plt.figure(figsize=(2.0,1.4))
gs = gridspec.GridSpec(1, 1)
ax = plt.subplot(gs[0])
ax.plot(t_output_short[:], (output_fn(np.array(y_out_pro_no_recyc[:, 1]), np.array(y_out_pro_no_recyc[:, 2]))/gr_norm_pro_no_recyc)[:], linestyle="--", color=(0.0,0.0,0.0), lw=0.8, zorder=-2)
ax.plot(t_output_short[:], (output_fn(np.array(y_out_pro_recyc[:, 1]), np.array(y_out_pro_recyc[:, 2]))/gr_norm_pro_no_recyc)[:], linestyle="-", color=(1.0,0.0,0.0), lw=0.8, zorder=-3)
ax.set_ylim([0.0, 1.5])
ax.set_xlim([0.0, max(t_output_short)+10])
ax.spines['top'].set_visible(False)
ax.spines['right'].set_visible(False)
plt.subplots_adjust(hspace=.0 , wspace=.00, left=0.27, right=.95, top=.95, bottom=.12)
fig.savefig(OUTPUT_PREFIX+'recycling.pdf', transparent=True)
plt.close('all')

print("Recycling improves growth by:", (output_fn(np.array(y_out_pro_recyc[:, 1]), np.array(y_out_pro_recyc[:, 2]))/gr_norm_pro_no_recyc)[-1]-1.0)

###############################################################################
# PLOT RESULTS – RECYCLING vs NO RECYCLING INDUCED DEGRADATION
###############################################################################

fig = plt.figure(figsize=(3.0,0.8))
gs = gridspec.GridSpec(1, 1)
ax = plt.subplot(gs[0])

params_dict['r_i'] = 0.015
params_dict['r_e'] = 0.02
params_dict['r_f'] = 0.0
params_dict['r_r'] = 0.0
y_out_pro_no_recyc_control = run_recycle_sim(input_constant_N_e_rich, input_mu, t_output, y0)
y_out_pro_no_recyc_ind = run_recycle_sim_induce(input_varying_N_e_periodic, input_mu, input_r_r_periodic, t_output, y0)
gr_norm_pro_no_recyc_ind = output_fn(np.array(y_out_pro_no_recyc_control[:, 1]), np.array(y_out_pro_no_recyc_control[:, 2]))[-1]

# Plot the data
ax.plot(t_output[:], (output_fn(np.array(y_out_pro_no_recyc_ind[:, 1]), np.array(y_out_pro_no_recyc_ind[:, 2]))/gr_norm_pro_no_recyc_ind)[:], linestyle="--", color=(0.0,0.0,0.0), lw=0.8, zorder=-1)
params_dict['r_f'] = 0.1
r_r_list = [0.4, 0.2, 0.1]
# Vary r_r for inducible recycling
a = 1.0
for r_r in r_r_list:
	params_dict['r_r'] = r_r
	y_out_pro_recyc_ind = run_recycle_sim_induce(input_varying_N_e_periodic, input_mu, input_r_r_periodic, t_output, y0)
	ax.plot(t_output[:], (output_fn(np.array(y_out_pro_recyc_ind[:, 1]), np.array(y_out_pro_recyc_ind[:, 2]))/gr_norm_pro_no_recyc_ind)[:], linestyle="-", color=(0.0,0.0,1.0, a), lw=0.8, zorder=-4)
	a = a - 0.3
a = 1.0
for r_r in r_r_list:
	params_dict['r_r'] = r_r
	y_out_pro_recyc_ind = run_recycle_sim(input_varying_N_e_periodic, input_mu, t_output, y0)
	ax.plot(t_output[:], (output_fn(np.array(y_out_pro_recyc_ind[:, 1]), np.array(y_out_pro_recyc_ind[:, 2]))/gr_norm_pro_no_recyc_ind)[:], linestyle="-", color=(1.0,0.0,0.0, a), lw=0.8, zorder=-3)
	a = a - 0.3

# Colour code where external environment provides nutrient
plt.axvspan(250, 500, color=(0.85,0.85,0.85), lw=0, zorder=-100)
plt.axvspan(500+period, 500+period+period, color=(0.85,0.85,0.85), lw=0, zorder=-100)
plt.axvspan(500+period*3, 500+period*3+period, color=(0.85,0.85,0.85), lw=0, zorder=-100)
plt.axvspan(500+period*5, 500+period*5+period, color=(0.85,0.85,0.85), lw=0, zorder=-100)
plt.axvspan(500+period*7, 500+period*7+period, color=(0.85,0.85,0.85), lw=0, zorder=-100)
plt.axvspan(500+period*9, 500+period*9+period, color=(0.85,0.85,0.85), lw=0, zorder=-100)
plt.axvspan(500+period*11, 500+period*11+period, color=(0.85,0.85,0.85), lw=0, zorder=-100)
plt.axvspan(500+period*13, 500+period*13+period, color=(0.85,0.85,0.85), lw=0, zorder=-100)
plt.axvspan(500+period*15, 500+period*15+period, color=(0.85,0.85,0.85), lw=0, zorder=-100)
plt.axvspan(500+period*17, 500+period*17+period, color=(0.85,0.85,0.85), lw=0, zorder=-100)
plt.axvspan(500+period*19, 500+period*19+period, color=(0.85,0.85,0.85), lw=0, zorder=-100)
ax.set_ylim([0.0, 1.05])
ax.set_xlim([250.0, max(t_output)])
ax.set_yticks([0, 0.5, 1.0])
ax.set_yticklabels(['0', '0.5', '1.0'])
if period != 50:
	ax.set_xticklabels([])
ax.spines['top'].set_visible(False)
ax.spines['right'].set_visible(False)
plt.subplots_adjust(hspace=.0 , wspace=.00, left=0.1, right=.94, top=.95, bottom=.22)
fig.savefig(OUTPUT_PREFIX+'recycling_ind.pdf', transparent=True)
plt.close('all')

###############################################################################
# PLOT RESULTS – HEAT MAPS
###############################################################################

params_dict['r_i'] = 0.015
params_dict['r_e'] = 0.02
params_dict['r_f'] = 0.0
params_dict['r_r'] = 0.0

xs = np.linspace(25, 200, 8)
ys = np.linspace(0.001, 0.1, 8)

mat_wt_out = np.zeros((8,8))
for idx_x, x in enumerate(xs):
	for idx_y, y in enumerate(ys):
		period = x
		params_dict['r_r'] = 0.0
		y_out_pro_no_recyc_control = run_recycle_sim(input_constant_N_e_rich, input_mu, t_output, y0)
		y_out_pro_no_recyc_ind = run_recycle_sim_induce(input_varying_N_e_periodic, input_mu, input_r_r_periodic, t_output, y0)
		gr_norm_pro_no_recyc_ind = output_fn(np.array(y_out_pro_no_recyc_control[:, 1]), np.array(y_out_pro_no_recyc_control[:, 2]))[-1]

		norm_gr = output_fn(np.array(y_out_pro_no_recyc_ind[500, 1]), np.array(y_out_pro_no_recyc_ind[500, 2]))/gr_norm_pro_no_recyc_ind
		min_gr = np.min((output_fn(np.array(y_out_pro_no_recyc_ind[500:, 1]), np.array(y_out_pro_no_recyc_ind[500:, 2]))/gr_norm_pro_no_recyc_ind)[500:])
		gr_per_diff = (norm_gr - min_gr) * 100
		mat_wt_out[idx_y, idx_x] = gr_per_diff

params_dict['r_f'] = 0.05

mat_ind_low_out = np.zeros((8,8))
for idx_x, x in enumerate(xs):
	for idx_y, y in enumerate(ys):
		period = x
		params_dict['r_r'] = y
		y_out_pro_recyc_ind = run_recycle_sim_induce(input_varying_N_e_periodic, input_mu, input_r_r_periodic, t_output, y0)
		norm_gr = 1.0
		n_temp = output_fn(np.array(y_out_pro_recyc_ind[500, 1]), np.array(y_out_pro_recyc_ind[500, 2]))
		min_gr = np.min((output_fn(np.array(y_out_pro_recyc_ind[500:, 1]), np.array(y_out_pro_recyc_ind[500:, 2]))))/n_temp
		gr_per_diff = (norm_gr - min_gr) * 100
		mat_ind_low_out[idx_y, idx_x] = gr_per_diff

mat_noind_low_out = np.zeros((8,8))
for idx_x, x in enumerate(xs):
	for idx_y, y in enumerate(ys):
		period = x
		params_dict['r_r'] = y
		y_out_pro_recyc_ind = run_recycle_sim(input_varying_N_e_periodic, input_mu, t_output, y0)
		norm_gr = 1.0
		n_temp = output_fn(np.array(y_out_pro_recyc_ind[500, 1]), np.array(y_out_pro_recyc_ind[500, 2]))
		min_gr = np.min((output_fn(np.array(y_out_pro_recyc_ind[500:, 1]), np.array(y_out_pro_recyc_ind[500:, 2]))))/n_temp
		gr_per_diff = (norm_gr - min_gr) * 100
		mat_noind_low_out[idx_y, idx_x] = gr_per_diff

params_dict['r_f'] = 0.2

mat_ind_high_out = np.zeros((8,8))
for idx_x, x in enumerate(xs):
	for idx_y, y in enumerate(ys):
		period = x
		params_dict['r_r'] = y
		y_out_pro_recyc_ind = run_recycle_sim_induce(input_varying_N_e_periodic, input_mu, input_r_r_periodic, t_output, y0)
		norm_gr = 1.0
		n_temp = output_fn(np.array(y_out_pro_recyc_ind[500, 1]), np.array(y_out_pro_recyc_ind[500, 2]))
		min_gr = np.min((output_fn(np.array(y_out_pro_recyc_ind[500:, 1]), np.array(y_out_pro_recyc_ind[500:, 2]))))/n_temp
		gr_per_diff = (norm_gr - min_gr) * 100
		mat_ind_high_out[idx_y, idx_x] = gr_per_diff

mat_noind_high_out = np.zeros((8,8))
for idx_x, x in enumerate(xs):
	for idx_y, y in enumerate(ys):
		period = x
		params_dict['r_r'] = y
		y_out_pro_recyc_ind = run_recycle_sim(input_varying_N_e_periodic, input_mu, t_output, y0)
		norm_gr = 1.0
		n_temp = output_fn(np.array(y_out_pro_recyc_ind[490, 1]), np.array(y_out_pro_recyc_ind[490, 2]))
		min_gr = np.min((output_fn(np.array(y_out_pro_recyc_ind[500:, 1]), np.array(y_out_pro_recyc_ind[500:, 2]))))/n_temp
		gr_per_diff = (norm_gr - min_gr) * 100
		mat_noind_high_out[idx_y, idx_x] = gr_per_diff

def plot_heatmap (data, filename):
	fig = plt.figure(figsize=(0.7,0.7))
	gs = gridspec.GridSpec(1, 1)
	ax = plt.subplot(gs[0])
	ax.imshow(data, cmap='hot_r', vmin=0, vmax=100, origin='lower')
	ax.set_yticks([])
	ax.set_xticks([])
	plt.subplots_adjust(hspace=.0 , wspace=.0, left=.05, right=.95, top=.95, bottom=.05)
	fig.savefig(OUTPUT_PREFIX+filename, transparent=True)
	plt.close('all')

plot_heatmap (mat_wt_out, 'hm_wt.pdf')

plot_heatmap (mat_noind_high_out, 'hm_rc_high.pdf')
plot_heatmap (mat_noind_low_out, 'hm_rc_low.pdf')

plot_heatmap (mat_ind_high_out, 'hm_ind_rc_high.pdf')
plot_heatmap (mat_ind_low_out, 'hm_ind_rc_low.pdf')
